# Supplementary material for: Strategic Use of Biodegradable Temporizing Matrix (BTM) in Wound Healing: A Case Series in Asian Patients
Source: J Funct Biomater. 2024 May 18;15(5):136. doi: 10.3390/jfb15050136 (PMC11122506; doi:10.3390/jfb15050136)
Supplement: Supplementary file 1 [file jfb-15-00136-s001.zip]

Archive with 1 entries (1 files):
- Video_How to treat BTM infection.mp4
